# Supplementary material for: Migrasome Marker Epidermal Growth Factor Domain-Specific O-GlcNAc Transferase: Pan-Cancer Angiogenesis Biomarker and the Potential Role of circ_0058189/miR-130a-3p/EOGT Axis in Hepatocellular Carcinoma Progression and Sorafenib Resistance
Source: Biomedicines. 2025 Mar 22;13(4):773. doi: 10.3390/biomedicines13040773 (PMC12024942; doi:10.3390/biomedicines13040773)
Supplement: Supplementary file 1 [file biomedicines-13-00773-s001.zip]

Archive with 1 entries (1 files):
- biomedicines-3506755-supplementary.pdf
